# Supplementary material for: A leader-follower model for discrete competitive facility location problem under the partially proportional rule with a threshold
Source: PLoS One. 2019 Dec 3;14(12):e0225693. doi: 10.1371/journal.pone.0225693 (PMC6890218; doi:10.1371/journal.pone.0225693)
Supplement: S1 File — The first two columns of the data are latitudes and longitudes of the capitals of the continental United States plus Washington, DC. The third column is the demand wi and the last column is the name of the states. (XLSX) [file pone.0225693.s001.xlsx]

## Sheet: Sheet1
Lat	Lon	di	State
32.3617	-86.2792	4040587	Alabama
58.3014	-134.422	0	Alaska
33.5283	-112.076	3665228	Arizona
34.7361	-92.3311	2350725	Arkansas
38.5753	-121.486	29760021	California
39.7392	-104.985	3294394	Colorado
41.7633	-72.685	3287116	Connecticut
39.1581	-75.5244	666168	Delaware
30.4387	-84.2806	12937926	Florida
33.7569	-84.3903	6478216	Georgia
21.3089	-157.826	0	Hawaii
43.6136	-116.238	1006749	Idaho
39.8	-89.65	11430602	Illinois
39.7686	-86.1581	5544159	Indiana
41.5908	-93.6208	2776755	Iowa
39	-95.7	2477574	Kansas
38.2	-84.8667	3685296	Kentucky
30.4475	-91.1786	4219973	Louisiana
44.3106	-69.78	1227928	Maine
38.9731	-76.5011	4781468	Maryland
42.3578	-71.0617	6016425	Massachusetts
42.7335	-84.5467	9295297	Michigan
44.9442	-93.0936	4375099	Minnesota
32.2989	-90.1847	2573216	Mississippi
38.5767	-92.1736	5117073	Missouri
45.5928	-112.035	799065	Montana
40.8106	-96.6803	1578385	Nebraska
39.1608	-119.754	1201833	Nevada
43.2067	-71.5381	1109252	New Hampshire
40.2217	-74.7561	7730188	New Jersey
35.67	-105.97	1515069	New Mexico
42.6525	-73.7572	17990455	New York
35.8189	-78.6447	6628637	North Carolina
46.8133	-100.779	638800	North Dakota
39.9833	-82.9833	10847115	Ohio
35.4823	-97.5352	3145654	Oklahoma
44.9308	-123.029	2842321	Oregon
40.2697	-76.8756	11881643	Pennsylvania
41.8308	-71.415	1003464	Rhode Island
34.0006	-81.0442	3486703	South Carolina
44.3681	-100.336	696004	South Dakota
36.1667	-86.7833	4877185	Tennessee
30.3	-97.7333	16986510	Texas
40.75	-111.883	1722850	Utah
44.26	-72.5753	562758	Vermont
37.53	-77.47	6187358	Virginia
47.0425	-122.893	4866692	Washington
38.3472	-81.6333	1793477	West Virginia
43.0747	-89.3844	4891769	Wisconsin
41.1456	-104.802	453588	Wyoming
38.9047	-77.0164	606900	Washington DC
